# Supplementary material for: Age-Adjusted Mortality Trends in Acute Tubulointerstitial Nephritis by Gender, Race, and Census Region in the United States: A CDC-WONDER Study, 1999–2020
Source: J Clin Med. 2026 Feb 14;15(4):1501. doi: 10.3390/jcm15041501 (PMC12941581; doi:10.3390/jcm15041501)
Supplement: Supplementary file 1 [file jcm-15-01501-s001.zip]

Archive with 1 entries (1 files):
- jcm-4125816-supplementary.pdf
